# Supplementary material for: Influence of Frailty on Clinical and Radiological Outcomes in Patients Undergoing Transforaminal Lumbar Interbody Fusion—Analysis of a Controlled Cohort of 408 Patients
Source: J Clin Med. 2025 Mar 7;14(6):1814. doi: 10.3390/jcm14061814 (PMC11942930; doi:10.3390/jcm14061814)
Supplement: Supplementary file 1 [file jcm-14-01814-s001.zip]

Archive with 1 entries (1 files):
- jcm-3472202-supplementary.pdf
